# Supplementary material for: Analysis of Metabolic Profiles and Antioxidant Activity of Chinese Cordyceps, Ophiocordyceps sinensis, and Paecilomyces hepiali Based on Untargeted Metabolomics
Source: Biology (Basel). 2024 Aug 31;13(9):683. doi: 10.3390/biology13090683 (PMC11428516; doi:10.3390/biology13090683)
Supplement: Supplementary file 1 [file biology-13-00683-s001.zip]

Archive with 1 entries (1 files):
- biology-3145372-supplementary.xlsx
